# Supplementary material for: Integrated software for multi-dimensional analysis of motion using tracking, electrophysiology, and sensor signals
Source: Front Bioeng Biotechnol. 2023 Nov 22;11:1250102. doi: 10.3389/fbioe.2023.1250102 (PMC10703477; doi:10.3389/fbioe.2023.1250102)
Supplement: Supplementary file 6 [file Table1.xlsx]

## Sheet: Sheet1 (2)
Parameter	Equation or MATLAB function used
Absolute value rectification
Acceleration
Angles
Angular acceleration
Angular velocity
Area under the curve	AUC = trapz(timeArray, signalArray)
Auto-correlation	MATLAB: [coef, lag] = xcorr (Array)
Cosine similarity
Cross-correlation	MATLAB: [coef, lag] = xcorr (Array1, Array2)
Digital filtering (ex: bandpass)	Wn = [highpassValue, lowpassValue]/(signalfreq/2); [B, A] = butter(order, Wn, 'bandpass'); F = filtfilt(B, A, Array);
Distance
Dynamic time warping	MATLAB: D = dtw(Array1, Array2)
Half-wave rectification	MATLAB: HWR = max(Array, 0)
Hilber envelope	MATLAB: E = hilbert(Array)
Linear interpolation	I = interp1(OriginalTimeArray, SignalArray, NewTimeArray, 'linear')
Mean rectification
Moving average
Pearson correlation coefficient	MATLAB: PC = corrcoef(Array1, Array2)
Resampling	MATLAB: R = resample(Array, OriginalSR, DesiredSR)
Root mean square
Temporal resolution
Velocity

## Sheet: Sheet1
Parameter	Equation or MATLAB function used
Distance
Velocity
Acceleration
Angles
Angular velocity
Angular acceleration
Moving average
Mean rectification
Absolute value rectification
Half wave rectification	MATLAB: HWR = max(Array, 0)
Hilber envelope	MATLAB: E = hilbert(array)
Root mean square
Auto correlation	MATLAB: [coef, lag] = xcorr (Array)
Cross-correlation	MATLAB: [coef, lag] = xcorr (Array1, Array2)
Cosine similarity
Dynamic time wrapping	MATLAB: D = dtw(corrx_win, corry_win)
Pearson correlation coeddicient	MATLAB: PC = corrcoef(Array1, Array2)
Resampling	MATLAB: R = resample(Array, up-sample, down-sample)
Tempral resolution
